# Supplementary material for: The Drug-Induced Interface That Drives HIV-1 Integrase Hypermultimerization and Loss of Function
Source: mBio. 2023 Feb 6;14(1):e03560-22. doi: 10.1128/mbio.03560-22 (PMC9973045; doi:10.1128/mbio.03560-22)
Supplement: TABLE S1 [file mbio.03560-22-s0010.xlsx]

## Sheet: Crystallography statistics
TABLE S1. X-ray data collection and refinement statistics.
Co-crystallized ALLINI	BI-D	PIR
Data collection:
Wavelength (Å)	0.9795	0.9795
Space group	P21	P21
Unit cell parameters
a, b, c (Å)	53.55, 65.21, 69.67	62.26, 69.26, 64.11
a, b, g (o)	90, 100.17, 90	90, 102.38, 90
Number of crystals used	1	1
Resolution (Å)	65.21-1.80 (1.83-1.80)	­69.26-2.06 (2.10-2.06)
Number of reflections
measured	883,853 (44,976)	1,512,700 (66,270)
unique	43,655 (2,165)	33,086 (1,647)
Completeness (%)	99.42 (98.77)	100 (100)
Multiplicity	20.25 (20.77)	45.99 (40.24)
<I/s(I)>	30 (0.6)	19.4 (0.4)
Rmerge (%)	0.041 (1.208)	0.168 (4.548)
Rpim (%)	0.009 (0.269)	0.025 (0.726)
CC 1/2	1 (0.920)	1 (0.603)
Refinement statistics:
Resolution range (Å)	52.71-1.8 (1.84-1.8)	62.61-2.06 (2.12-2.06)
Number of reflections
total	43,602 (2537)	32,976 (2,555)
free	2,174 (165)	1,633 (128)
Rwork/Rfree	0.1827/0.2092	0.2194/0.2348
Number of atoms:
Total	3372	3498
protein	3071	3256
ligands	121	132
solvent	180	110
R.m.s. deviations from ideal
bond lengths (Å)	0.004	0.002
bond angles (o)	0.623	0.464
Average B-factor (Å2)	56.13	79.91
Clash Score b	3.43	4.27
Favored Rotamers b	97.53	96.76
Ramachandran plot (%) b
favored	98.91	96.51
disallowed	0	0
a Values in parentheses correspond to the highest resolution bin.
b Analyzed using MolProbity (http://molprobity.biochem.duke.edu/).

## Sheet: Free energy perturbations BI-D
TABLE S1. Free energy data of amino acid side chain mutations in the binding pocket of BI-D.
The free energy values are reported for the unbound state (∆Gfree) and for the bound state (∆Gcomp).
The relative binding free energy values (∆∆G) for each mutation are reported in the last column.
Mutation	Run	t (ns)	∆Gfree (kcal/mol)	∆Gcomp (kcal/mol)	∆∆G (kcal/mol)
K266A	1	40	39.50 ± 0.22	43.62 ± 0.18	3.72 ± 0.54
	2	40	40.42 ± 0.22	43.31 ± 0.22
	3	40	38.98 ± 0.24	43.53 ± 0.21
	4	40	38.70 ± 0.29	42.00 ± 0.22
Average			39.40 ± 0.38	43.12 ± 0.38
W235A	1	40	-20.81 ± 0.23	-16.58 ± 0.26	3.43 ± 1.1
	2	40	-22.82 ± 0.22	-18.46 ± 0.18
	3	40	-20.31 ± 0.19	-15.73 ± 0.26
	4	40	-18.22 ± 0.32	-17.68 ± 0.16
Average			-20.54 ± 0.94	-17.11 ± 0.60
Y226A	1	40	6.68 ± 0.28	11.07 ± 0.14	2.22 ± 1.35
	2	40	6.53 ± 0.37	11.27 ± 0.23
	3	40	8.12 ± 0.20	5.66 ± 0.29
	4	40	7.39 ± 0.17	9.61 ± 0.15
Average			7.18 ±0.36	9.40 ± 1.30
I268A	1	40	-3.36 ±0.09	-3.78 ± 0.11	1.69 ± 0.64
	2	40	-4.14 ± 0.09	-1.62 ± 0.08
	3	40	-4.20 ± 0.09	-1.80 ±0.06
	4	40	-3.30 ± 0.07	-1.06 ± 0.08
Average			-3.75 ± 0.24	-2.06 ± 0.59
K264A	1	40	36.57 ± 0.24	37.56 ± 0.18	-0.69 ± 0.70
	2	40	37.26 ± 0.21	34.85 ± 0.22
	3	40	38.15 ± 0.16	37.22 ± 0.15
	4	40	37.15 ± 0.17	37.08 ± 0.18
Average			37.37 ± 0.32	36.68 ±0.62
R224A	1	40	238.57 ± 0.20	236.41 ± 0.21	-1.15 ± 0.57
	2	40	238.36 ± 0.18	238.41 ± 0.22
	3	40	238.85 ± 0.19	238.00 ± 0.27
	4	40	239.90 ± 0.21	238.27 ± 0.20
Average			238.92 ± 0.34	237.77 ± 0.46
Q95A	1	40	51.47 ± 0.10	50.51 ± 0.07	-0.96 ± 0.20
	2	40	52.02 ± 0.10	50.84 ± 0.08
	3	40	51.38 ± 0.10	50.44 ± 0.10
	4	40	51.17 ± 0.11	50.42 ± 0.08
Average			51.51 ± 0.18	50.55 ± 0.10
M178A	1	40	7.17 ± 0.10	2.32 ± 0.13	-3.01 ± 0.58
	2	40	6.27 ± 0.08	3.84 ± 0.08
	3	40	7.38 ± 0.07	4.28 ± 0.11
	4	40	6.00 ± 0.09	4.33 ± 0.08
Average			6.70 ± 0.34	3.69 ± 0.47
T124A	1	40	16.41 ± 0.07	16.16 ± 0.06	-0.36 ± 0.44
	2	40	16.47 ± 0.08	16.24 ± 0.09
	3	40	16.24 ± 0.08	15.69 ± 0.09
	4	40	15.22 ± 0.10	14.81 ± 0.06
Average			16.08 ± 0.29	15.72 ± 0.33
E170A	1	40	95.64 ± 0.26	101.78 ± 0.15	3.29 ± 1.06
	2	40	99.50 ± 0.18	100.97 ± 0.16
	3	40	97.43 ± 0.22	100.73 ± 0.21
	4	40	100.05 ± 0.25	102.22 ± 0.18
Average			98.16 ± 1.01	101.45 ± 0.34
W132A	1	40	-17.91 ± 0.24	-15.77 ± 0.11	-0.21 ± 1.93
	2	40	-14.28 ± 0.11	-14.99 ± 0.14
	3	40	-20.41 ± 0.22	-20.77 ± 0.16
	4	40	-14.71 ± 0.20	-16.63 ± 0.19
Average			-16.83 ± 1.44	-17.04 ± 1.28
Q168A	1	40	52.10 ± 0.09	53.02 ± 0.11	1.15 ± 0.49
	2	40	53.06 ± 0.14	52.83 ± 0.10
	3	40	50.92 ± 0.14	52.83 ± 0.11
	4	40	51.27 ± 0.14	53.26 ± 0.12
Average			51.84 ± 0.48	52.99 ± 0.10
T174A	1	40	16.99 ± 0.08	18.46 ± 0.09	1.48 ± 0.56
	2	40	17.93 ± 0.08	19.96 ± 0.12
	3	40	17.96 ± 0.12	17.79 ± 0.09
	4	40	17.09 ± 0.07	19.67 ± 0.10
Average			17.49 ± 0.26	18.97 ± 0.50
H171A	1	40	34.03 ± 0.10	33.07 ± 0.10	0.13 ± 0.51
	2	40	32.62 ± 0.11	32.70 ± 0.10
	3	40	33.34 ± 0.15	33.99 ± 0.11
	4	40	33.69 ± 0.11	34.45 ± 0.12
Average			33.42 ± 0.30	33.55 ± 0.41
W131A	1	40	-17.92 ± 0.18	-18.96 ± 0.25	-1.35 ± 0.86
	2	40	-17.64 ± 0.19	-17.67 ± 0.17
	3	40	-17.14 ± 0.15	-20.98 ± 0.22
	4	40	-19.48 ± 0.21	-19.96 ± 0.13
Average			-18.04 ± 0.50	-19.39 ± 0.70

## Sheet: Free energy perturbations PIR
TABLE S1. Free energy data of amino acid side chain mutations in the binding pocket of PIR.
The free energy values are reported for the unbound state (∆Gfree) and for the bound state (∆Gcomp).
The relative binding free energy values (∆∆G) for each mutation are reported in the last column.
Mutation	Run	t (ns)	∆Gfree (kcal/mol)	∆Gcomp (kcal/mol)	∆∆G (kcal/mol)
K266A	1	40	36.02 ± 0.24	43.04 ± 0.23	3.63 ± 0.90
	2	40	37.96 ± 0.20	41.81 ± 0.20
	3	40	39.41 ± 0.22	40.57 ± 0.20
	4	40	38.45 ± 0.19	40.95 ± 0.22
Average			37.96 ± 0.71	41.59 ± 0.55
W235A	1	40	-21.25 ± 0.21	-20.14 ± 0.23	0.49 ± 0.87
	2	40	-18.31 ± 0.18	-21.14 ± 0.23
	3	40	-21.15 ± 0.42	-20.49 ± 0.24
	4	40	-21.88 ± 0.31	-18.87 ± 0.30
Average			-20.65 ± 0.80	-20.16 ± 0.48
Y226A	1	40	6.40 ± 0.28	7.86 ± 0.18	3.58 ± 1.34
	2	40	2.93 ± 0.30	9.90 ± 0.18
	3	40	6.89 ± 0.20	6.95 ± 0.30
	4	40	5.59 ± 0.22	11.41 ± 0.18
Average			5.45 ± 0.88	9.03 ± 1.01
I268A	1	40	-4.93 ± 0.12	-0.40 ± 0.08	3.35 ± 0.93
	2	40	-5.18 ± 0.08	-1.55 ± 0.07
	3	40	-4.28 ± 0.07	-2.22 ± 0.07
	4	40	-7.05 ± 0.09	-3.85 ± 0.09
Average			-5.36 ± 0.59	-2.01 ± 0.72
K264A	1	40	36.02 ± 0.20	36.97 ± 0.15	0.40 ± 0.46
	2	40	36.85 ± 0.15	37.17 ± 0.17
	3	40	37.44 ± 0.22	37.91 ± 0.15
	4	40	37.91 ± 0.15	37.80 ± 0.16
Average			37.06 ± 0.40	37.46 ± 0.23
R224A	1	40	237.90 ± 0.18	236.88 ± 0.21	-0.58 ± 0.46
	2	40	238.72 ± 0.22	237.67 ± 0.21
	3	40	237.66 ± 0.18	238.47 ± 0.17
	4	40	239.00 ± 0.18	237.96 ± 0.20
Average			238.32 ± 0.32	237.74 ± 0.33
Q95A	1	40	50.39 ± 0.09	50.28 ± 0.10	-0.20 ± 0.36
	2	40	50.17 ± 0.11	50.38 ± 0.10
	3	40	50.03 ± 0.11	50.31 ± 0.09
	4	40	51.58 ± 0.12	50.40 ± 0.11
Average			50.54 ± 0.36	50.34 ± 0.03
M178A	1	40	5.78 ± 0.12	6.83 ± 0.10	2.34 ± 0.69
	2	40	5.28 ± 0.09	8.44 ± 0.09
	3	40	6.10 ± 0.13	7.15 ± 0.12
	4	40	3.43 ± 0.12	7.54 ± 0.10
Average			5.15 ± 0.60	7.49 ± 0.35
T124A	1	40	16.26 ± 0.06	18.02 ± 0.07	1.72 ± 0.48
	2	40	16.50 ± 0.07	18.37 ± 0.07
	3	40	15.22 ± 0.08	16.56 ± 0.07
	4	40	15.78 ± 0.07	17.69 ± 0.08
Average			15.94 ± 0.28	17.66 ± 0.39
E170A	1	40	103.00 ± 0.18	101.31 ± 0.16	-0.28 ± 0.70
	2	40	99.73 ± 0.27	101.87 ± 0.15
	3	40	102.03 ± 0.21	101.19 ± 0.18
	4	40	101.72 ± 0.22	101.01 ± 0.22
Average			101.62 ± 0.68	101.34 ± 0.18
W132A	1	40	-15.50 ± 0.17	-10.42 ± 0.13	2.50 ± 1.33
	2	40	-12.91 ± 0.21	-9.66 ± 0.11
	3	40	-12.06 ± 0.15	-9.63 ± 0.10
	4	40	-9.06 ± 0.11	-9.82 ± 0.12
Average			-12.38 ± 1.32	-9.88 ± 0.18
Q168A	1	40	52.24 ± 0.12	51.95 ± 0.14	0.56 ± 0.28
	2	40	52.30 ± 0.14	53.02 ± 0.12
	3	40	51.96 ± 0.11	53.14 ± 0.13
	4	40	51.98 ± 0.12	52.61 ± 0.12
Average			52.12 ± 0.08	52.68 ± 0.27
T174A	1	40	17.80 ± 0.07	15.61 ± 0.09	-0.55 ± 0.49
	2	40	16.89 ± 0.07	17.11 ± 0.09
	3	40	17.67 ± 0.06	16.87 ± 0.07
	4	40	17.08 ± 0.07	17.66 ± 0.11
Average			17.36 ± 0.22	16.81 ± 0.44
H171A	1	40	33.09 ± 0.10	32.26 ± 0.14	-1.18 ± 0.40
	2	40	34.81 ± 0.08	32.99 ± 0.10
	3	40	33.91 ± 0.10	32.87 ± 0.10
	4	40	33.57 ± 0.09	32.52 ± 0.11
Average			33.84 ± 0.36	32.66 ± 0.16
W131A	1	40	-16.91 ± 0.16	-18.94 ± 0.25	0.80 ± 1.10
	2	40	-17.16 ± 0.20	-16.12 ± 0.23
	3	40	-20.01 ± 0.20	-15.39 ± 0.21
	4	40	-16.70 ± 0.24	-17.16 ± 0.17
Average			-17.70 ± 0.78	-16.90 ± 0.77
